# Supplementary material for: An Isothermal Deoxyribozyme Sensor for Rapid Detection of Enteroviral RNA
Source: Biosensors (Basel). 2025 Aug 27;15(9):562. doi: 10.3390/bios15090562 (PMC12467329; doi:10.3390/bios15090562)
Supplement: Supplementary file 1 [file biosensors-15-00562-s001.zip]

Archive with 1 entries (1 files):
- biosensors-3808186-supplementary.pdf
